# Supplementary material for: Evidence and determinants of post-abortion family planning utilization among women of reproductive age in Africa: an umbrella review
Source: Front Reprod Health. 2025 Nov 13;7:1687886. doi: 10.3389/frph.2025.1687886 (PMC12657429; doi:10.3389/frph.2025.1687886)
Supplement: Supplementary file 2 [file Table2.xlsx]

## Sheet: PAC-FP
	Supplementary File 1 : Data extraction and AMSTAR-based quality assessment for an umbrella review
Author (year)	Review aim	Search strategy	total no of included studies	Study setting	Total countries	Sample size	Risk of bias	Post- abortion FP	SE	Quality MSTAR-2
Beyene et al., 2021	tried to review post abortion contraceptive utilization and its factors in Ethiopia.	Google scholar, PubMed, EMBASE, Scopus, Web of Sciences, and Grey literature databases	11	Ethiopia	1	4336	Clear quality appraisal of including studies started	74.56	0.661404	14
Bizuneh & Azeze, 2021	To assess post-abortion family planning utilization and its determinant factors in Eastern Africa	Scopus, HINARI, PubMed, Google Scholar, and Web of Science electronic databases and grey literature repository	29	Eastern Africa	8	70037	Clear quality appraisal of including studies started	67.86	0.176468	14
Wake et al., 2022	To estimate the pooled prevalence of post-abortion contraceptive utilization and its associated factors in Ethiopia	PubMed, Google Scholar, Science Direct, Cochrane library, Scopus, CINAHL, Web of Science, and additional searches by using direct Google search, libraries, and preprint	14	Ethiopia	1	5719	Clear quality appraisal of including studies started	63.64	0.636088	15
Cherie et al., 2022	to estimate the pooled prevalence and associated factors of family planning utilization among women receiving abortion services in Ethiopia	PubMed, Google Scholar, Science Direct, HINARI and Cochrane Library and Google	16	Ethiopia	1	8236	Clear quality appraisal of including studies started	69.73	0.506242	16
Dagnew & Asresie 2025	To assess the uptake of ost-abortion contraceptive (PAC) and associated factors among African women who received abortion services	databases, including PubMed, Medline, Researchgate, Africa Journal Online, and Europe PMC, to retrieve relevant findings on post-abortion contraceptive uptake.	48	African	17	84205	Clear quality appraisal of including studies started	58.78	0.169629	16
Dagnew & Asresie 2025	To assess the uptake of ost-abortion contraceptive (PAC) and associated factors among East African women who received abortion services	databases, including PubMed, Medline, Researchgate, Africa Journal Online, and Europe PMC, to retrieve relevant findings on post-abortion contraceptive uptake.	34	East Africa		30801	Clear quality appraisal of including studies started	61.3	0.277526	16
Dagnew & Asresie 2025	To assess the uptake of ost-abortion contraceptive (PAC) and associated factors among West African women who received abortion services	databases, including PubMed, Medline, Researchgate, Africa Journal Online, and Europe PMC, to retrieve relevant findings on post-abortion contraceptive uptake.	9	West Africa		40446	Clear quality appraisal of including studies started	51.48	0.248509	16
Dagnew & Asresie 2025	To assess the uptake of ost-abortion contraceptive (PAC) and associated factors among North African women who received abortion services	databases, including PubMed, Medline, Researchgate, Africa Journal Online, and Europe PMC, to retrieve relevant findings on post-abortion contraceptive uptake.	1	North Africa		276	Clear quality appraisal of including studies started	58.78	2.96288	16
Dagnew & Asresie 2025		databases, including PubMed, Medline, Researchgate, Africa Journal Online, and Europe PMC, to retrieve relevant findings on post-abortion contraceptive uptake.	2	Central Africa		274	Clear quality appraisal of including studies started	60.96	2.94715	16
Dagnew & Asresie 2025		databases, including PubMed, Medline, Researchgate, Africa Journal Online, and Europe PMC, to retrieve relevant findings on post-abortion contraceptive uptake.	2	Southern Africa		12408	Clear quality appraisal of including studies started	62.23	0.435234	16
Mengistie et al., 2025	To investigate the prevalence and determinant factors of post-abortion family planning use in the region.	PubMed, Research4Life, Scopus, EMBASE, and Google Scholar.	80	Sub-Saharan Africa	16	248299	Clear quality appraisal of including studies started	60.67	0.0980306	16
