# Supplementary material for: Evidence and determinants of post-abortion family planning utilization among women of reproductive age in Africa: an umbrella review
Source: Front Reprod Health. 2025 Nov 13;7:1687886. doi: 10.3389/frph.2025.1687886 (PMC12657429; doi:10.3389/frph.2025.1687886)
Supplement: Supplementary file 3 [file Table3.xlsx]

## Sheet: Sheet1
AMSTAR-based quality assessment for an umbrella review on post-abortion family planning utilization among women of reproductive age in Africa
Question	Response Options	Comments/Notes
1. Did the research questions and inclusion criteria for the review include the components of PICO?	Yes, Partial Yes, No
2. Did the report of the review contain an explicit statement that the review methods were established prior to the conduct of the review and did the report justify any significant deviations from the protocol?	Yes, Partial Yes, No
3. Did the review authors explain their selection of the study designs for inclusion in the review?	Yes, Partial Yes, No
4. Did the review authors use a comprehensive literature search strategy?	Yes, Partial Yes, No
5. Did the review authors perform study selection in duplicate?	Yes, Partial Yes, No
6. Did the review authors perform data extraction in duplicate?	Yes, Partial Yes, No
7. Did the review authors provide a list of excluded studies and justify the exclusions?	Yes, Partial Yes, No
8. Did the review authors describe the included studies in adequate detail?	Yes, Partial Yes, No
9. Did the review authors use a satisfactory technique for assessing the risk of bias (RoB) in individual studies that were included in the review?	Yes, Partial Yes, No
10. Did the review authors report on the sources of funding for the studies included in the review?	Yes, Partial Yes, No
11. If meta-analysis was performed did the review authors use appropriate methods for statistical combination of results?	Yes, Partial Yes, No
12. If meta-analysis was performed, did the review authors assess the potential impact of RoB in individual studies on the results of the meta-analysis or other evidence synthesis?	Yes, Partial Yes, No
13. Did the review authors account for RoB in individual studies when interpreting/ discussing the results of the review?	Yes, Partial Yes, No
14. Did the review authors provide a satisfactory explanation for, and discussion of, any heterogeneity observed in the results of the review?	Yes, Partial Yes, No
15. If they performed quantitative synthesis did the review authors carry out an adequate investigation of publication bias (small study bias) and discuss its likely impact on the results of the review?	Yes, Partial Yes, No
16. Did the review authors report any potential sources of conflict of interest, including any funding they received for conducting the review?	Yes, Partial Yes, No
