# Supplementary material for: Evidence and determinants of post-abortion family planning utilization among women of reproductive age in Africa: an umbrella review
Source: Front Reprod Health. 2025 Nov 13;7:1687886. doi: 10.3389/frph.2025.1687886 (PMC12657429; doi:10.3389/frph.2025.1687886)
Supplement: Supplementary file 4 [file Table4.xlsx]

## Sheet: Types of FP used
Author (year)	Review aim	Search strategy	total no of included studies	Study setting	Total countries	Sample size	Oral pills	SE1	Inectable dopoprovera	SE2	Implants	SE3	Risk of bias	Quality MSTAR-2
Bizuneh & Azeze, 2021	this metaanalysis aimed to assess post-abortion family planning utilization and its determinant factors in Eastern Africa	Scopus, HINARI, PubMed, Google Scholar, and Web of Science electronic databases and grey literature repository	29	Eastern Africa	8	70037	23.42	0.160025	33.23	0.177989	24.71	0.162983		14
Mengistie et al., 2025	To investigate the prevalence and determinant factors of post-abortion family planning use in the region.	PubMed, Research4Life, Scopus, EMBASE, and Google Scholar.	80	Sub-Saharan Africa	16	248299	20.71	0.0813227	34.98	0.0957075	20.38	0.0808399		16
