# Supplementary material for: Evidence and determinants of post-abortion family planning utilization among women of reproductive age in Africa: an umbrella review
Source: Front Reprod Health. 2025 Nov 13;7:1687886. doi: 10.3389/frph.2025.1687886 (PMC12657429; doi:10.3389/frph.2025.1687886)
Supplement: Supplementary file 5 [file Table5.xlsx]

## Sheet: Identified factors fp-pac
Supplementary File 1 : Data extraction for identified factors PAFP and AMSTAR-based quality assessment for an umbrella review
Author (year)	Review aim	Search strategy	total no of included studies	Study setting	Total countries	Sample size	Risk of bias	prevalence ofpost- abortion FP	married	se1	Maternal age 15-24 yrs	se2	attending formal/ educational status	se3	PAC-FP counselling	se4	ever used FP	se5	Hx of Abortion	se6	unplanned pregnancy	se7	contraceptive knowledge	se8
Beyene et al., 2021	tried to review post abortion contraceptive utilization and its factors in Ethiopia.	Google scholar, PubMed, EMBASE, Scopus, Web of Sciences, and Grey literature databases	11	Ethiopia	1	4336	Clear quality appraisal of including studies started	74.56	2.01	0.0216378	8.35	0.118971	2.28	0.0259435	5.36	0.0734144	3.76	0.048922
Bizuneh & Azeze, 2021	this metaanalysis aimed to assess post-abortion family planning utilization and its determinant factors in Eastern Africa	Scopus, HINARI, PubMed, Google Scholar, and Web of Science electronic databases and grey literature repository	29	Eastern Africa	8	70037		67.86	3.2	0.0100259		0		0	4.63	0.015491	4.63	0.015491	2.33	0.00665181
Wake et al., 2022	to estimate the pooled prevalence of post-abortion contraceptive utilization and its associated factors in Ethiopia	PubMed, Google Scholar, Science Direct, Cochrane library, Scopus, CINAHL, Web of Science, and additional searches by using direct Google search, libraries, and preprint	14	Ethiopia	1	5719		63.64		0		0		0	4.15	0.0478101	4.28	0.0495449		0
Cherie et al., 2022	to estimate the pooled prevalence and associated factors of family planning utilization among women receiving abortion services in Ethiopia	PubMed, Google Scholar, Science Direct, HINARI and Cochrane Library and Google	16	Ethiopia	1	8236		69.73		0		0		0	3.48	0.0323711	7.62	0.0782615		0
Dagnew & Asresie 2025			34	East Africa		30801		61.3		0		0	1.46	0.00466953	3.4	0.0162766	1.72	0.00634086		0	3.08	0.014422	2.3	0.00985265
Mengistie et al., 2025	To investigate the prevalence and determinant factors of post-abortion family planning use in the region.	PubMed, Research4Life, Scopus, EMBASE, and Google Scholar.	80	Sub-Saharan Africa	16	248299		60.67	2.7	0.00429951	3.4	0.00573268	2.92	0.00475176	2.86	0.00462863	3.82	0.00658671	1.88	0.00258127	5.03	0.00903543	2.86	0.00462863
